# Supplementary material for: Fluorescence Enhanced Optical Resonator Constituted of Quantum Dots and Thin Film Resonant Cavity for High-Efficiency Reflective Color Filter
Source: Nanomaterials (Basel). 2021 Oct 23;11(11):2813. doi: 10.3390/nano11112813 (PMC8619847; doi:10.3390/nano11112813)
Supplement: Supplementary file 1 [file nanomaterials-11-02813-s001.zip]

Archive with 1 entries (1 files):
- nanomaterials-1404400-supplementary.pdf
